# Supplementary material for: Personalized prediction of the secondary oocytes number after ovarian stimulation: A machine learning model based on clinical and genetic data
Source: PLoS Comput Biol. 2023 Apr 27;19(4):e1011020. doi: 10.1371/journal.pcbi.1011020 (PMC10138216; doi:10.1371/journal.pcbi.1011020)
Supplement: S3 Table — (XLSX) [file pcbi.1011020.s005.xlsx]

## Sheet: S3 Table
Reference SNP/Variant	Gene	Chromosome	Chromosome position	Reference allele	Alternative allele	Alternative allele frequency		S3 Table. Sequence variants in 14 reproduction-related genes identified by genotyping.
rs61736578	AMH	19	2249385	C	T	0
rs142456399	AMH	19	2249408	A	G	0
rs10407022	AMH	19	2249478	G	T	0.94697
rs61736572	AMH	19	2249584	G	A	0.0568182
rs534377664	AMH	19	2249604	G	A	0
rs61736575	AMH	19	2249635	G	A	0.0568182
rs753620128	AMH	19	2249737	G	C	0.00378788
rs546498783	AMH	19	2250176	C	T	0.00378788
rs77671243	AMH	19	2250237	G	A	0.0757576
rs183367973	AMH	19	2250313	C	T	0
rs139265145	AMH	19	2250352	C	T	0.00378788
rs17854573	AMH	19	2250470	G	A	0.125
rs200523942	AMH	19	2250477	C	G	0.00378788
rs547180609	AMH	19	2250523	G	A	0
rs8112524	AMH	19	2250529	G	A	0.738636
NA	AMH	19	2250588	G	A	0
rs199831511	AMH	19	2251138	C	G	0
rs536688211	AMH	19	2251179	G	A	0
rs758405250	AMH	19	2251180	G	A	0
rs140765565	AMH	19	2251248	A	G	0
rs764049634	AMH	19	2251328	C	T	0.00378788
rs7252789	AMH	19	2251513	T	A	0.647727
rs751051941	AMH	19	2251806	T	A	0
rs10417628	AMH	19	2251818	T	C	0.882576
rs200031151	AMH	19	2251830	C	T	0.0113636
NA	AMH	19	2252009	G	A	0
rs2272002	AMHR2	12	53424132	T	A	0.284091
NA	AMHR2	12	53424433	G	A	0
rs2071557	AMHR2	12	53425136	C	T	0.0340909
rs189740808	AMHR2	12	53425326	A	G	0
rs2071558	AMHR2	12	53425683	C	T	0.352273
rs3741664	AMHR2	12	53428886	G	A	0.337121
rs784891	AMHR2	12	53429208	T	C	0.318182
rs1939891919	AMHR2	12	53429253	G	A	0
rs753455307	AMHR2	12	53429539	C	T	0
rs527341740	AMHR2	12	53429764	A	G	0.0113636
NA	AMHR2	12	53430186	ACTGGGCAATACCCCTACCTCTGATGAG	A	0.00757576
NA	AMHR2	12	53430187	CTGGGCAATACCCCTACCTCTGATGAG	-	0.00757576
rs11170555	AMHR2	12	53430359	A	G	0.337121
rs12368222	AMHR2	12	53430960	A	G	0.284091
rs188851487	AMHR2	12	53430972	A	C	0
rs191874275	AMHR2	12	53431536	T	C	0.0227273
rs10876455	AMHR2	12	53431541	T	C	0.337121
NA	AR	X	67544084	C	T	0
rs746873128	AR	X	67544143	C	T	0.0113636
rs974016741	AR	X	67544564	C	A	0.00378788
NA	AR	X	67544653	T	G	0
rs189146053	AR	X	67544940	C	A	0.0151515
NA	AR	X	67545713	C	CA	0
rs776415088	AR	X	67545755	C	G	0.00378788
rs6152	AR	X	67545785	G	A	0.276515
rs372682890	AR	X	67546126	G	A	0
rs1038016993	AR	X	67568651	T	C	0
rs1433728326	AR	X	67568721	G	T	0
rs780184523	AR	X	67568904	T	C	0.00378788
NA	AR	X	67569118	AT	A	0.00378788
rs1390965118	AR	X	67569119	T	-	0.00378788
rs2361634	AR	X	67643001	A	G	0.155303
rs1438584844	AR	X	67643238	T	C	0.00378788
rs1015725470	AR	X	67685838	A	G	0.00378788
rs150303722	AR	X	67686029	C	T	0
rs142280455	AR	X	67686033	A	G	0.00378788
rs61530657	AR	X	67711195	A	T	0.19697
rs1420930682	AR	X	67711390	C	A	0.00378788
rs1800053	AR	X	67711453	C	A	0.00378788
NA	AR	X	67711499	A	AAATG	0
rs753394992	AR	X	67717774	G	A	0
rs1337076	AR	X	67721755	T	G	0.886364
rs137852591	AR	X	67721909	C	G	0.0227273
rs1165916568	AR	X	67722628	G	A	0.00378788
rs150546551	AR	X	67722634	A	G	0.0378788
rs5031002	AR	X	67722783	G	A	0.030303
rs780718542	AR	X	67722994	C	T	0
NA	AR	X	67723424	G	C	0.00378788
rs202188462	AR	X	67723869	C	G	0
rs772617461	AR	X	67723988	T	C	0.0113636
NA	AR	X	67724595	T	A	0
NA	AR	X	67724734	TCTCA	T	0.00378788
NA	AR	X	67724735	CTCA	-	0.00378788
NA	AR	X	67725014	ACTAC	TT	0
NA	AR	X	67725256	G	A	0
rs778982192	AR	X	67725522	A	C	0.00378788
rs750509518	AR	X	67725572	G	T	0.00757576
rs5919413	AR	X	67725898	T	C	0.939394
rs73227886	AR	X	67726853	G	C	0.0606061
rs1931537	AR	X	67727009	T	C	0.75
rs775061111	AR	X	67727012	G	A	0.00378788
rs182880285	AR	X	67727062	A	C	0
NA	AR	X	67727178	T	A	0
rs189763567	AR	X	67727213	T	A	0
NA	AR	X	67727218	A	C	0
rs973034650	AR	X	67727264	T	A	0.00378788
rs182063289	AR	X	67727302	T	C	0.00757576
rs190796099	AR	X	67729703	C	T	0.00378788
rs7440	AR	X	67729880	C	T	0.920455
rs2362520	AR	X	67730263	C	T	0.969697
rs3810682	BMP15	X	50910775	C	G	0.401515
rs1399862066	BMP15	X	50910977	A	G	0.00378788
rs41308602	BMP15	X	50911091	A	G	0.121212
rs3897937	BMP15	X	50912016	A	G	0.450758
rs73488037	BMP15	X	50915683	A	C	0
rs782760417	BMP15	X	50915760	C	T	0.00378788
rs104894767	BMP15	X	50915966	G	A	0.0227273
rs141218518	BMP15	X	50916009	T	C	0.00378788
NA	BMP15	X	50916101	T	TC	0
NA	BMP15	X	50916102	-	C	0
NA	BMP15	X	50916211	T	TCTT	0
NA	BMP15	X	50916212	-	CTT	0
rs17003221	BMP15	X	50916280	C	T	0
rs199957593	BMP15	X	50916416	G	A	0.00378788
rs151223850	BMP15	X	50916439	C	T	0.00378788
rs538552684	ESR1	6	151701629	T	C	0
rs145628849	ESR1	6	151701669	C	T	0.00378788
rs1375012712	ESR1	6	151702031	C	T	0
rs851984	ESR1	6	151702056	G	A	0.632576
rs537224022	ESR1	6	151805650	C	G	0.00757576
rs2071454	ESR1	6	151805689	T	G	0.257576
rs188614574	ESR1	6	151805796	G	T	0.00757576
NA	ESR1	6	151805798	A	G	0
rs191724327	ESR1	6	151806491	C	T	0.0151515
rs560339087	ESR1	6	151807059	C	T	0.00378788
rs972022859	ESR1	6	151807128	C	T	0
rs867239	ESR1	6	151807496	C	G	0.0113636
rs867240	ESR1	6	151807507	A	G	0.00378788
rs905573053	ESR1	6	151807717	G	A	0.00378788
rs139960913	ESR1	6	151807928	C	T	0.0113636
rs2077647	ESR1	6	151807942	T	C	0.753788
rs1307404491	ESR1	6	151808169	C	T	0.00378788
rs200075329	ESR1	6	151808264	T	C	0
rs374116209	ESR1	6	151808332	G	T	0.00378788
rs1426460064	ESR1	6	151808407	G	C	0.00378788
rs6914438	ESR1	6	151808453	C	T	0.0227273
rs1015467559	ESR1	6	151808466	G	T	0.00757576
rs761175350	ESR1	6	151842084	G	A	0.00378788
rs9340799	ESR1	6	151842246	A	G	0.44697
rs192429613	ESR1	6	151842521	G	A	0.00378788
rs149308960	ESR1	6	151842622	G	T	0.00378788
rs9340803	ESR1	6	151842832	A	G	0.00378788
rs9340805	ESR1	6	151842891	A	G	0.0151515
NA	ESR1	6	151880715	A	G	0
rs4986934	ESR1	6	151880740	T	C	0.670455
NA	ESR1	6	151944034	G	A	0
rs142712646	ESR1	6	151944217	C	T	0.00757576
rs188957694	ESR1	6	151944218	G	A	0
rs77797873	ESR1	6	151944308	A	G	0
rs1801132	ESR1	6	151944387	G	C	0.943182
rs9397459	ESR1	6	151944524	G	A	0
rs9340971	ESR1	6	152011383	A	G	0.00757576
rs189853170	ESR1	6	152011519	T	C	0.00378788
rs55716045	ESR1	6	152011609	G	A	0.0265152
rs1269966028	ESR1	6	152011874	T	A	0.00378788
rs117509702	ESR1	6	152011897	A	G	0.0340909
rs9341016	ESR1	6	152060863	T	C	0.030303
rs9322354	ESR1	6	152060879	A	G	0.113636
rs2273206	ESR1	6	152061176	G	T	0.174242
rs2273207	ESR1	6	152061190	A	G	0.117424
rs2207396	ESR1	6	152061247	G	A	0.356061
rs9341017	ESR1	6	152061259	C	G	0.0416667
rs974276	ESR1	6	152061285	A	G	0.170455
rs2050438293	ESR1	6	152094278	T	G	0
rs9341067	ESR1	6	152098584	C	T	0.0340909
rs9341068	ESR1	6	152098852	A	G	0
NA	ESR1	6	152098879	C	T	0
rs2228480	ESR1	6	152098960	G	A	0.310606
rs9341070	ESR1	6	152099062	C	T	0.0113636
rs113330435	ESR1	6	152099230	T	C	0
rs35151682	ESR1	6	152099262	A	G	0.0416667
rs33986155	ESR1	6	152099550	C	G	0.0530303
rs112836743	ESR1	6	152099869	C	T	0.00378788
rs772743988	ESR1	6	152099956	G	C	0
rs2050905111	ESR1	6	152099961	G	T	0.00378788
rs3798577	ESR1	6	152099995	T	C	0.727273
NA	ESR1	6	152100398	A	T	0
rs3798758	ESR1	6	152100719	C	A	0.030303
NA	ESR1	6	152100889	TAGTT	T	0.00757576
NA	ESR1	6	152100890	AGTT	-	0.00757576
rs998874520	ESR1	6	152101130	C	A	0.00378788
rs2747648	ESR1	6	152101200	C	T	0.818182
rs895888642	ESR1	6	152101404	G	A	0.00378788
rs9341077	ESR1	6	152101993	T	C	0.0606061
rs561689211	ESR1	6	152102001	C	T	0.00378788
rs1190601637	ESR1	6	152102144	T	C	0.00378788
NA	ESR1	6	152102445	CA	C	0.00378788
NA	ESR1	6	152102446	A	-	0.00378788
rs1024814677	ESR1	6	152102452	A	C	0
rs9341080	ESR1	6	152102595	T	C	0.0151515
rs558146754	ESR1	6	152102670	C	T	0.00378788
rs9341081	ESR1	6	152102671	G	A	0.0189394
rs558080210	ESR1	6	152102740	T	C	0.00378788
rs1062577	ESR1	6	152102770	T	A	0.0909091
rs2813543	ESR1	6	152103343	A	G	0.814394
NA	ESR2	14	64226434	CTTCTGTTGTACTGAA	C	0
NA	ESR2	14	64226435	TTCTGTTGTACTGAA	-	0
NA	ESR2	14	64226499	AATT	A	0.00378788
rs201749959	ESR2	14	64226500	ATT	-	0.00378788
rs576459632	ESR2	14	64226550	T	G	0.00378788
rs1255997	ESR2	14	64226599	T	C	0.890152
NA	ESR2	14	64226629	AATGGCAAAGGCAGC	A	0.00378788
NA	ESR2	14	64226630	ATGGCAAAGGCAGC	-	0.00378788
rs2772163	ESR2	14	64226667	G	A	0.450758
rs887220923	ESR2	14	64226693	C	G	0
rs770930430	ESR2	14	64227141	A	C	0.00378788
rs1255998	ESR2	14	64227153	G	C	0.0530303
NA	ESR2	14	64227159	C	A	0.00378788
rs58262369	ESR2	14	64227194	C	T	0.00378788
rs561209885	ESR2	14	64227330	G	A	0
rs8018687	ESR2	14	64227364	T	C	0.102273
rs28440970	ESR2	14	64227440	T	C	0.159091
NA	ESR2	14	64227476	AC	AT,ATT	0.00378788
rs928554	ESR2	14	64227477	C	T	0.731061
NA	ESR2	14	64227487	A	G	0.00378788
rs192894852	ESR2	14	64227629	C	T	0.00378788
NA	ESR2	14	64227742	TC	T	0.00378788
rs1476212570	ESR2	14	64227743	C	-	0.00378788
rs758114722	ESR2	14	64227833	C	T	0.00378788
rs17225885	ESR2	14	64228031	T	G	0.0833333
rs8006145	ESR2	14	64232732	C	A	0.431818
rs752035108	ESR2	14	64232783	G	A	0
rs569412030	ESR2	14	64232903	T	C	0.00757576
NA	ESR2	14	64232932	G	GCC	0.00378788
NA	ESR2	14	64232933	-	CC	0.00378788
rs4986938	ESR2	14	64233098	C	T	0.57197
rs773938169	ESR2	14	64233257	C	A	0.00378788
rs944050	ESR2	14	64233327	T	C	0.155303
rs57964318	ESR2	14	64233391	C	T	0.0113636
rs773174281	ESR2	14	64235043	C	A	0.00378788
rs60101369	ESR2	14	64235053	A	G	0.0113636
rs753401843	ESR2	14	64235148	T	C	0
NA	ESR2	14	64249258	A	G	0
rs1256049	ESR2	14	64257333	C	T	0.140152
rs79321532	ESR2	14	64260266	G	A	0
rs547608708	ESR2	14	64260310	A	C	0.00757576
rs78851986	ESR2	14	64260740	T	C	0
rs1246027386	ESR2	14	64268619	C	A	0.00378788
rs3742614	ESR2	14	64268778	G	A	0.00378788
NA	ESR2	14	64268903	CATT	C	0
rs187916639	ESR2	14	64279750	G	T	0.00378788
rs189957206	ESR2	14	64280271	T	C	0.0151515
rs76299711	ESR2	14	64282922	T	C	0.00378788
NA	ESR2	14	64283116	AG	A	0.0113636
rs560452675	ESR2	14	64283117	G	-	0.0113636
rs558508171	ESR2	14	64293852	G	A	0
rs1887994	ESR2	14	64293893	C	A	0.147727
NA	ESR2	14	64294000	ATTAA	A	0
NA	ESR2	14	64294001	TTAA	-	0
rs1203010948	ESR2	14	64294277	T	A	0
rs147604405	ESR2	14	64294424	G	A	0.00378788
rs371302959	ESR2	14	64294492	C	A	0.00378788
rs2978380	ESR2	14	64297516	C	T	0.00378788
rs149624447	ESR2	14	64297549	C	T	0.0113636
rs72722324	ESR2	14	64297684	G	A	0.140152
NA	ESR2	14	64297733	A	C	0.00378788
NA	ESR2	14	64298498	TGTT	T	0.0113636
NA	ESR2	14	64298499	GTT	-	0.0113636
NA	ESR2	14	64301293	C	T	0
NA	ESR2	14	64301441	A	C	0.00378788
rs3020450	ESR2	14	64301584	C	T	0.496212
rs142232928	ESR2	14	64303618	T	C	0.00378788
rs36108515	ESR2	14	64337714	G	T	0.00378788
rs34422347	ESR2	14	64337744	T	C	0.00378788
NA	ESR2	14	64337917	T	C	0
rs76605010	ESR2	14	64337977	T	A	0.00757576
NA	ESR2	14	64338065	G	C	0.00378788
rs1289094716	ESR2	14	64338092	T	C	0.00378788
rs142119488	ESR2	14	64338113	T	C	0.0227273
rs1256120	ESR2	14	64338283	A	G	0.299242
rs149021388	FSHB	11	30231014	C	G	0
rs611246	FSHB	11	30231771	A	T	0.575758
rs6170	FSHB	11	30231961	G	T	0.00757576
rs609896	FSHB	11	30232094	T	C	0.518939
rs144502178	FSHB	11	30233511	C	T	0.00378788
rs6169	FSHB	11	30233638	C	T	0.575758
rs148454792	FSHB	11	30233737	C	A	0.0113636
rs1851853496	FSHB	11	30233987	T	C	0
rs555094841	FSHB	11	30234103	C	A	0.00378788
rs506197	FSHB	11	30234276	A	G	0.609848
rs506306	FSHB	11	30234320	C	G	0.609848
NA	FSHB	11	30234332	T	C	0.00378788
rs676349	FSHB	11	30234435	A	G	0.522727
NA	FSHB	11	30234460	T	C	0.00378788
rs143137782	FSHB	11	30234698	T	C	0
rs78946483	FSHB	11	30234748	T	G	0.0833333
rs75464895	FSHB	11	30234809	G	A	0.0113636
rs540432482	FSHB	11	30235137	G	A	0.00757576
NA	FSHB	11	30235175	T	C	0.00378788
rs760106062	FSHR	2	48961885	C	T	0.00378788
rs149343367	FSHR	2	48962033	C	T	0.00378788
rs80111020	FSHR	2	48962060	A	G	0.0909091
rs370297583	FSHR	2	48962210	C	T	0.00378788
rs72825259	FSHR	2	48962487	A	T	0.0909091
rs6166	FSHR	2	48962782	C	T	0.700758
rs757713421	FSHR	2	48963138	G	A	0
rs114528248	FSHR	2	48963411	G	T	0
rs202162496	FSHR	2	48963491	C	T	0
rs1674333268	FSHR	2	48963599	C	A	0.00378788
NA	FSHR	2	48963670	A	G	0.00378788
NA	FSHR	2	48963773	G	T	0.00378788
rs1444566790	FSHR	2	48963859	C	G	0
rs6165	FSHR	2	48963902	C	T	0.621212
NA	FSHR	2	48968573	G	C	0
NA	FSHR	2	48968581	G	C	0
rs377301289	FSHR	2	48968886	A	G	0.00378788
NA	FSHR	2	48982928	A	C	0.00378788
rs75552966	FSHR	2	48982977	G	A	0.00378788
NA	FSHR	2	48988980	A	G	0.00378788
rs111883853	FSHR	2	48989016	C	T	0.0151515
rs182717950	FSHR	2	48989135	A	T	0
rs2072487	FSHR	2	48989145	C	T	0.82197
rs779456539	FSHR	2	48990555	A	G	0.00757576
rs754335673	FSHR	2	48990619	A	G	0.00378788
NA	FSHR	2	49017349	T	G	0
rs2091787	FSHR	2	49017420	A	G	0.621212
rs78784563	FSHR	2	49020012	C	T	0.0189394
NA	FSHR	2	49020227	G	A	0.00378788
rs190973785	FSHR	2	49020266	A	G	0.0189394
rs758679270	FSHR	2	49068300	G	A	0.00378788
rs7589810	FSHR	2	49154114	T	C	0.238636
rs747504596	FSHR	2	49154198	A	G	0
rs1394205	FSHR	2	49154446	C	T	0.310606
rs565791851	GDF9	5	132861433	T	C	0.00378788
rs148683120	GDF9	5	132861545	A	C	0.00757576
rs61754582	GDF9	5	132861594	G	A	0.0151515
rs138084543	GDF9	5	132861898	C	T	0.00378788
rs10491279	GDF9	5	132862408	C	T	0.299242
rs254286	GDF9	5	132862507	G	A	0.643939
rs254285	GDF9	5	132862595	C	G	0.848485
rs1025315504	GDF9	5	132862703	T	C	0
rs367679901	GDF9	5	132864467	G	A	0.00378788
rs11748063	GDF9	5	132865251	C	T	0.424242
rs11748737	GDF9	5	132865378	C	T	0.416667
NA	GDF9	5	132865408	A	G	0.00378788
rs17166283	GDF9	5	132865453	G	A	0.00378788
rs11739194	GDF9	5	132865538	T	C	0.515152
rs17166287	GDF9	5	132865691	T	C	0.00378788
rs76546692	GDF9	5	132866060	G	A	0.00378788
rs75061517	GDF9	5	132866082	T	A	0.310606
rs30180	GDF9	5	132866101	G	A	0.685606
rs30179	GDF9	5	132866183	G	A	0.689394
NA	GDF9	5	132866203	TGT	TGC,TGGC	0
rs17166294	GDF9	5	132866205	T	C	0.287879
rs565694855	GDF9	5	132866215	C	T	0.00378788
rs140063257	GDF9	5	132866313	T	A	0
rs1475178166	GDF9	5	132866484	G	C	0.00378788
NA	GDF9	5	132866553	G	A	0.00378788
NA	GDF9	5	132866657	A	C	0.00378788
rs30178	GDF9	5	132866707	T	C	0.924242
rs30177	GDF9	5	132866719	C	G	0.924242
rs181795818	GDF9	5	132866743	G	A	0.00378788
NA	GDF9	5	132866746	C	T	0
rs13183734	GDF9	5	132866847	C	T	0.0113636
rs13183734	GDF9	5	132866847	C	G	0
rs145649482	GDF9	5	132867052	C	T	0.0681818
rs2013040	LHB	19	49015983	G	A	0.185606
rs189656791	LHB	19	49016012	C	T	0.00378788
rs141729250	LHB	19	49016014	G	A	0.00378788
rs1056917	LHB	19	49016209	A	G	0.636364
rs149579838	LHB	19	49016293	C	T	0.00378788
rs372572532	LHB	19	49016522	C	T	0.0113636
NA	LHB	19	49016528	CT	C	0.814394
rs140502544	LHB	19	49016529	T	-	0.806818
rs2387588	LHB	19	49016536	A	G	0.806818
rs1056914	LHB	19	49016598	T	G	0.685606
rs6521	LHB	19	49016616	G	C	0.765152
rs34349826	LHB	19	49016626	A	G	0.166667
rs1800447	LHB	19	49016648	A	G	0.159091
rs34247911	LHB	19	49016685	C	T	0
rs4002462	LHB	19	49016740	A	G	0.0265152
rs112333942	LHB	19	49016781	G	A	0.0113636
rs3956233	LHB	19	49016819	C	T	0.0568182
rs145528322	LHB	19	49016836	G	T	0.00378788
rs763540017	LHB	19	49016867	C	T	0.00378788
rs144948359	LHB	19	49016957	T	C	0.17803
rs201674286	LHB	19	49016960	C	T	0.174242
rs2387589	LHB	19	49017058	T	C	0.69697
rs1015981246	LHCGR	2	48687270	A	G	0
rs62137532	LHCGR	2	48687476	C	G	0.344697
rs978799295	LHCGR	2	48687498	G	A	0.00378788
rs79248442	LHCGR	2	48687549	A	G	0.0984848
NA	LHCGR	2	48687705	C	T	0
rs200467316	LHCGR	2	48687812	T	C	0
rs754675508	LHCGR	2	48688136	C	T	0.00378788
rs377391010	LHCGR	2	48688287	C	T	0.00378788
rs1242400978	LHCGR	2	48688435	G	C	0.00378788
rs11125179	LHCGR	2	48688732	A	G	0.723485
rs2293275	LHCGR	2	48694236	T	C	0.0113636
rs12470652	LHCGR	2	48694299	T	C	0.00378788
rs11675952	LHCGR	2	48698552	C	G	0.140152
rs147917820	LHCGR	2	48698590	G	A	0.00757576
rs6755901	LHCGR	2	48698607	C	T	0.647727
rs13028542	LHCGR	2	48698993	T	C	0.0719697
rs2037614	LHCGR	2	48699043	G	C	0.734848
rs73928211	LHCGR	2	48708867	G	A	0.25
NA	LHCGR	2	48708895	A	C	0.00378788
rs149133556	LHCGR	2	48708914	G	T	0.00378788
rs61996322	LHCGR	2	48709018	G	A	0.0719697
NA	LHCGR	2	48713933	CA	C	0.162879
rs111834744	LHCGR	2	48713934	A	-	0.162879
rs1668124662	LHCGR	2	48714116	C	T	0
rs565416095	LHCGR	2	48714146	G	C	0
rs564061715	LHCGR	2	48714163	A	G	0
rs76210637	LHCGR	2	48723619	T	C	0.00757576
rs6545063	LHCGR	2	48725562	C	G	0.893939
rs769979222	LHCGR	2	48725637	C	A	0.00378788
rs780452803	LHCGR	2	48725650	A	G	0
rs140691492	LHCGR	2	48725722	A	T	0.0189394
NA	LHCGR	2	48725742	T	C	0.00378788
rs192797514	LHCGR	2	48729094	G	C	0.00378788
rs185085809	LHCGR	2	48729098	C	T	0.0113636
rs6759468	LHCGR	2	48729278	C	T	0.155303
rs11892719	LHCGR	2	48729292	T	A	0.67803
rs11887058	LHCGR	2	48729336	C	T	0.42803
rs377382364	LHCGR	2	48731134	T	C	0.00378788
rs4073366	LHCGR	2	48755483	C	G	0.238636
NA	LHCGR	2	48755616	G	GGCTGCA	0.314394
rs1553401011	LHCGR	2	48755617	-	GCTGCA	0.32197
NA	LHCGR	2	48755628	A	AGCAGCAGCTTCAGCAGCT	0
NA	LHCGR	2	48755629	-	GCAGCAGCTTCAGCAGCT	0
rs10176989	LHCGR	2	48755729	C	A	0.132576
rs6239	PRL	6	22287516	C	T	0.0340909
NA	PRL	6	22290299	G	A	0.00757576
rs183681057	PRL	6	22290413	T	C	0.00378788
rs849884	PRL	6	22292225	T	C	0.840909
rs7739889	PRL	6	22292324	G	A	0.363636
rs16885980	PRL	6	22292361	A	G	0.0340909
rs78697234	PRL	6	22292472	A	G	0.0492424
rs114131603	PRL	6	22292568	G	A	0.00378788
rs116358700	PRL	6	22294311	A	C	0.0151515
rs202088762	PRL	6	22294583	C	A	0
rs541861844	PRL	6	22297236	G	A	0
rs41271761	PRL	6	22297366	T	C	0.0492424
rs2744117	PRL	6	22302610	G	T	0.136364
NA	PRL	6	22302797	T	G	0
rs1358273367	PRLR	5	35048807	C	T	0.00378788
rs147375369	PRLR	5	35048841	G	A	0
rs535846105	PRLR	5	35048920	G	T	0.00378788
rs577946911	PRLR	5	35049119	G	A	0
rs148997013	PRLR	5	35049180	G	C	0.00378788
rs1367856645	PRLR	5	35049411	G	A	0.00378788
NA	PRLR	5	35055852	GC	TT	0.0189394
rs183698734	PRLR	5	35055899	G	A	0
NA	PRLR	5	35056039	T	G	0.00378788
rs185353023	PRLR	5	35056189	A	C	0.00378788
rs369415965	PRLR	5	35056948	G	A	0
rs771677191	PRLR	5	35057296	T	G	0.00378788
NA	PRLR	5	35057416	T	TTAA	0.00378788
NA	PRLR	5	35057417	-	TAA	0.00378788
NA	PRLR	5	35057469	A	C	0.00378788
NA	PRLR	5	35057740	C	G	0
NA	PRLR	5	35057964	CTTATAG	C	0
NA	PRLR	5	35057965	TTATAG	-	0
NA	PRLR	5	35057978	A	G	0
rs62355477	PRLR	5	35058379	T	C	0.00757576
rs1768896884	PRLR	5	35059253	G	A	0.00378788
rs115914457	PRLR	5	35059611	C	A	0.0265152
rs192712297	PRLR	5	35059819	T	C	0
rs748623258	PRLR	5	35059914	G	A	0
rs249524	PRLR	5	35059952	C	G	0.170455
rs249523	PRLR	5	35059965	C	G	0.170455
rs1768950130	PRLR	5	35060122	A	G	0.00378788
rs188439850	PRLR	5	35060161	T	G	0.00378788
rs249522	PRLR	5	35060217	C	T	0.193182
NA	PRLR	5	35060345	A	C	0
rs173627	PRLR	5	35060399	C	T	0.00757576
rs249521	PRLR	5	35060411	A	G	0.00757576
rs392279	PRLR	5	35060629	T	C	0.00757576
NA	PRLR	5	35060923	C	A	0.00378788
rs918370607	PRLR	5	35061009	A	G	0.00378788
rs576920157	PRLR	5	35061154	G	T	0
rs387032	PRLR	5	35061629	T	C	0.155303
rs916915584	PRLR	5	35061761	T	C	0.00378788
NA	PRLR	5	35061795	T	G	0
rs147879910	PRLR	5	35061871	A	G	0
NA	PRLR	5	35061973	C	T	0.00378788
NA	PRLR	5	35062253	A	T	0.00378788
rs401694	PRLR	5	35062516	C	T	0.234848
NA	PRLR	5	35062531	T	TTGG	0.231061
rs1554039746	PRLR	5	35062532	-	TGG	0.231061
NA	PRLR	5	35062627	A	G	0
NA	PRLR	5	35062939	TTGTTACTATGAACTAAAAT	TTTTGG	0.00378788
NA	PRLR	5	35062941	GTTACTATGAACTAAAAT	TTGG	0.00378788
NA	PRLR	5	35063008	G	A	0
rs1010119	PRLR	5	35063015	T	C	0.0909091
rs531094388	PRLR	5	35063098	T	C	0
rs112461	PRLR	5	35063190	A	T	0.242424
rs569332036	PRLR	5	35063323	G	A	0.00378788
rs185993146	PRLR	5	35064072	A	G	0
NA	PRLR	5	35064118	C	G	0.00378788
rs73091133	PRLR	5	35064133	A	G	0.094697
rs1057829	PRLR	5	35064358	G	C	0.0606061
rs1057828	PRLR	5	35064413	C	A	0.0606061
rs73091139	PRLR	5	35064637	C	T	0.0681818
rs540951852	PRLR	5	35064682	A	G	0.00378788
rs56251626	PRLR	5	35064922	C	G	0.0643939
rs904632267	PRLR	5	35065026	G	A	0
rs931915988	PRLR	5	35065030	T	C	0.00757576
rs764216661	PRLR	5	35065384	G	A	0.00378788
rs56255573	PRLR	5	35065529	T	C	0.00378788
rs62355478	PRLR	5	35065548	C	T	0.00757576
NA	PRLR	5	35065924	G	T	0.00378788
rs1176242279	PRLR	5	35065955	T	G	0
rs79469561	PRLR	5	35068136	C	T	0.0833333
rs78373811	PRLR	5	35068146	G	C	0.0871212
rs754974807	PRLR	5	35068265	G	A	0.00378788
rs78921428	PRLR	5	35068741	T	A	0.00378788
rs186609463	PRLR	5	35069864	G	A	0.0151515
rs72734529	PRLR	5	35069940	G	C	0.00757576
rs73091143	PRLR	5	35069955	T	A	0.102273
NA	PRLR	5	35070101	C	A	0.00378788
rs37364	PRLR	5	35072278	T	G	0.170455
rs57717665	PRLR	5	35072518	A	G	0.0871212
rs748197584	PRLR	5	35072579	C	A	0
rs72478580	PRLR	5	35072610	T	G	0.0151515
rs200407570	PRLR	5	35072770	A	G	0.0113636
NA	PRLR	5	35072856	GT	G	0.094697
rs11292122	PRLR	5	35072857	T	-	0.0909091
rs562986148	PRLR	5	35072880	G	A	0.00378788
rs189971011	PRLR	5	35084157	G	A	0
rs61523757	PRLR	5	35084207	A	G	0.0378788
rs2228482	PRLR	5	35084545	T	C	0.0416667
rs372133479	PRLR	5	35084687	G	A	0
rs143355479	PRLR	5	35086086	G	A	0
NA	PRLR	5	35089766	A	G	0.00378788
NA	PRLR	5	35118116	T	C	0.00378788
rs79065092	PRLR	5	35229970	G	C	0.0454545
rs9292578	PRLR	5	35229973	C	A	0.0265152
rs115037164	PRLR	5	35230018	C	A	0.030303
rs7733450	PRLR	5	35230050	T	A	0.102273
rs7713385	PRLR	5	35230108	A	G	0.132576
rs9292579	PRLR	5	35230124	G	A	0.030303
NA	PRLR	5	35230157	C	A	0
rs1271919663	PRLR	5	35230160	T	A	0.00378788
rs142165087	PRLR	5	35230200	G	C	0.030303
rs10068521	PRLR	5	35230278	G	C	0.0416667
rs573895702	PRLR	5	35230318	C	G	0.00378788
rs28365902	PRLR	5	35230396	G	A	0.0454545
rs187916131	SOX3	X	140503147	A	G	0.00757576
rs749839081	SOX3	X	140503447	C	T	0
rs755904513	SOX3	X	140503593	T	A	0.00378788
rs953627076	SOX3	X	140503606	T	A	0
NA	SOX3	X	140504124	T	G	0
rs45586631	SOX3	X	140504452	A	G	0.0606061
rs138530785	SOX3	X	140504458	C	T	0.00378788
rs200361128	SOX3	X	140504904	C	G	0
rs112180170	SOX3	X	140505047	C	T	0.0151515
